# Supplementary material for: A comparison of commercially-available automated and manual extraction kits for the isolation of total RNA from small tissue samples
Source: BMC Biotechnol. 2014 Nov 14;14:94. doi: 10.1186/s12896-014-0094-8 (PMC4239376; doi:10.1186/s12896-014-0094-8)
Supplement: Additional file 1: — BiomekFX protocols for used for RNA extractions using the MagMAX™ and simplyRNA HT isolation kits. [file 12896_2014_94_MOESM1_ESM.zip]

Archive with 2 entries (2 files):
- MagMax_Ambion.xps
- ReliaPrep_Promega.xps
